# Supplementary material for: Physical education and student well-being: Promoting health and fitness in schools
Source: PLoS One. 2024 Jan 25;19(1):e0296817. doi: 10.1371/journal.pone.0296817 (PMC10810495; doi:10.1371/journal.pone.0296817)
Supplement: S1 Data — (XLSX) [file pone.0296817.s001.xlsx]

## Sheet: Data File Excel format
PW1	PW2	PW3	PW4	PW5	PW6	HE1	HE2	HE3	HE4	HE5	SHE1	SHE2	SHE3	SHE4	SHE5	SP1	SP2	SP3	SP4	SP5
3	1	1	1	1	3	1	1	3	3	3	1	3	1	1	1	1	3	2	3	3
1	1	1	1	3	3	1	3	1	1	1	3	3	1	1	1	3	2	3	3	1
5	7	5	5	5	5	5	5	7	7	7	7	7	7	7	7	5	5	4	5	5
5	7	5	5	5	7	7	5	7	7	5	5	7	5	7	5	5	4	4	4	3
3	1	1	1	3	3	1	1	3	3	3	3	1	3	1	1	3	3	2	3	1
3	1	3	3	3	1	3	1	1	3	1	3	1	1	1	3	3	2	3	2	3
5	7	7	5	5	7	5	7	5	5	5	5	7	7	5	7	7	3	3	4	3
3	1	3	3	1	3	3	3	1	3	3	1	1	1	3	3	3	3	2	2	2
1	1	3	1	3	1	3	3	3	3	3	3	1	3	3	3	3	2	2	3	3
3	3	3	1	3	3	1	3	3	3	1	3	1	3	3	3	5	3	1	3	2
1	3	3	3	3	1	1	1	1	1	3	3	1	1	1	1	3	2	2	2	1
3	1	3	3	1	1	3	3	3	3	3	1	1	3	3	3	1	2	2	2	2
5	5	7	7	7	5	5	7	7	7	7	7	7	7	7	5	7	3	3	3	3
1	3	3	3	3	1	3	1	1	3	3	1	3	3	1	1	1	1	2	2	1
3	3	5	3	5	5	5	5	3	5	5	5	5	3	5	3	3	4	2	3	1
3	3	3	3	3	3	3	3	3	1	1	3	3	3	3	1	1	3	2	1	3
1	1	1	1	1	3	3	3	3	1	3	3	3	3	1	3	1	1	3	1	2
5	5	5	5	7	5	5	5	5	7	7	7	7	7	5	7	5	4	5	4	4
3	3	3	3	3	5	5	3	5	3	3	3	5	3	5	3	3	1	2	3	2
5	5	5	7	7	7	5	7	7	7	7	7	5	7	5	7	7	4	4	4	4
3	3	1	3	1	1	1	1	3	1	1	3	3	3	1	3	3	1	1	2	1
1	1	1	3	3	1	1	3	3	1	1	3	3	3	1	3	3	3	2	2	3
1	3	1	1	1	1	3	3	1	1	1	1	1	1	1	3	3	2	2	2	2
1	1	1	3	3	3	1	1	3	3	3	3	1	1	3	1	1	3	3	3	2
5	5	7	5	5	5	5	7	5	7	5	7	5	7	5	7	7	5	5	5	4
5	5	5	7	5	5	5	5	7	5	5	5	5	7	7	5	5	3	3	3	3
1	1	1	3	1	3	1	1	3	1	1	3	3	3	1	1	1	2	1	3	2
3	3	3	3	3	3	5	3	3	3	3	1	5	3	5	3	5	3	3	3	3
5	5	7	5	5	5	5	7	5	5	5	7	5	5	5	5	5	3	3	3	4
3	3	3	3	3	2	4	4	4	3	3	4	4	4	3	4	4	2	3	3	1
2	2	3	3	3	2	3	2	2	2	2	3	3	2	3	3	3	2	2	1	3
3	3	2	2	2	3	3	4	4	3	4	3	3	4	4	3	4	3	3	3	1
4	5	4	4	4	5	5	5	5	5	4	4	4	5	4	4	5	1	3	3	1
3	2	2	2	3	2	2	2	3	3	2	3	3	2	2	2	2	1	2	2	3
3	2	3	4	3	4	4	2	3	3	3	2	2	2	2	2	2	3	3	2	2
3	2	3	2	3	1	1	2	1	1	1	1	1	1	2	3	3	2	3	2	1
3	3	1	2	3	4	3	4	3	3	4	3	4	3	4	2	4	1	3	3	3
3	2	3	2	2	2	2	3	2	2	2	2	2	2	2	2	2	3	2	2	2
4	4	5	4	5	4	5	5	5	4	5	4	4	5	5	5	5	3	3	3	3
4	4	4	4	4	4	5	4	5	4	4	5	5	4	5	5	5	3	1	3	3
3	2	3	2	3	3	2	2	4	3	2	4	4	4	4	3	3	1	1	3	1
1	1	1	1	1	1	1	1	1	1	1	1	1	1	1	3	3	3	2	3	1
3	2	3	2	2	2	2	2	3	2	2	3	3	3	2	2	2	3	3	2	3
3	2	2	2	3	2	1	3	2	1	1	3	1	2	1	3	3	2	1	3	2
3	3	3	2	3	3	2	3	3	3	3	3	3	3	3	3	4	1	1	2	1
4	4	4	4	4	4	4	5	4	4	5	5	5	4	4	4	4	3	3	3	3
3	3	4	4	3	4	4	4	4	4	4	3	3	3	4	4	3	2	2	2	2
4	4	5	5	4	4	4	4	5	5	4	5	5	5	5	4	4	1	3	3	1
4	5	4	4	5	4	5	5	4	5	4	4	4	5	4	5	5	3	3	3	3
4	4	5	4	5	5	5	5	5	5	5	5	5	5	5	5	4	3	4	3	3
4	4	5	4	4	4	4	4	4	4	4	5	4	4	4	4	4	4	4	3	3
2	3	1	1	2	2	3	2	2	2	2	2	2	2	2	2	3	2	2	2	2
2	1	2	2	2	2	1	1	2	1	1	2	1	1	1	3	3	1	3	2	2
3	3	2	3	3	4	4	4	4	4	3	2	3	4	4	3	3	3	3	3	1
4	5	4	4	5	5	5	4	4	5	4	4	4	4	4	4	4	3	1	1	3
3	2	3	2	2	2	3	2	2	3	2	3	3	2	2	1	2	2	2	3	2
3	2	2	3	3	3	3	3	3	3	3	3	3	2	3	2	3	2	2	3	3
2	2	3	3	2	2	2	3	2	3	3	1	1	2	2	2	2	1	2	2	3
2	3	2	2	3	3	2	2	3	2	3	2	2	2	2	2	3	2	3	3	3
1	1	1	1	4	4	4	4	4	4	1	4	1	1	4	4	4	2	4	4	4
2	2	2	1	1	1	1	1	1	2	2	1	1	1	1	2	1	1	2	2	2
4	4	4	4	4	4	4	4	4	4	4	4	4	4	4	5	5	3	3	4	4
4	4	5	5	5	4	5	5	5	5	5	4	5	5	5	5	5	4	4	3	4
5	5	5	5	4	5	5	5	5	5	4	5	5	4	5	4	4	5	4	5	5
1	1	2	2	1	1	1	4	1	1	1	1	2	1	1	2	2	3	1	1	1
4	4	5	4	5	5	5	5	5	4	4	4	4	4	5	5	5	5	5	4	5
1	2	2	1	2	2	2	1	2	1	1	1	1	1	2	1	1	3	3	1	2
6	4	6	6	6	6	6	6	4	6	6	7	6	6	6	6	6	6	4	6	7
1	1	1	1	2	2	2	2	2	4	2	2	2	2	2	4	4	1	1	1	1
2	2	1	2	1	2	2	1	1	2	1	2	2	2	2	2	2	1	2	2	1
4	4	6	6	6	6	6	7	7	7	7	7	7	6	7	6	7	4	2	1	1
6	6	6	6	6	6	6	6	6	6	6	4	4	6	6	6	6	7	6	7	7
4	6	6	6	6	6	6	4	4	6	6	4	4	6	6	4	6	6	6	6	7
2	2	2	2	2	1	2	1	2	2	2	2	2	2	1	1	2	2	2	1	2
6	4	6	7	6	7	6	6	7	4	7	5	7	4	7	5	6	4	7	7	7
6	7	7	7	7	7	7	7	7	7	7	7	7	4	5	7	6	6	7	7	4
6	7	5	7	5	7	6	5	5	5	5	5	5	4	5	5	5	4	7	7	6
6	7	7	7	7	7	7	5	5	5	5	5	5	4	5	5	5	4	7	7	6
6	5	7	6	7	6	7	5	5	5	5	5	5	4	5	5	5	6	7	7	6
4	4	4	4	4	4	6	6	6	6	4	4	4	6	6	4	6	4	6	4	4
4	4	4	6	6	6	6	6	4	4	4	4	6	4	4	6	6	4	6	6	4
3	1	1	1	1	3	1	1	3	3	3	1	3	1	1	1	1	1	2	2	2
1	1	1	1	3	3	1	3	1	1	1	3	3	1	1	1	3	6	6	4	4
5	7	5	5	5	5	5	5	7	7	7	7	7	7	7	7	5	6	4	4	4
5	7	5	5	5	7	7	5	7	7	5	5	7	5	7	5	5	1	2	4	2
3	1	1	1	3	3	1	1	3	3	3	3	1	3	1	1	3	7	4	6	6
3	1	3	3	3	1	3	1	1	3	1	3	1	1	1	3	3	6	4	6	4
5	7	7	5	5	7	5	7	5	5	5	5	7	7	5	7	7	3	4	3	4
3	1	3	3	1	3	3	3	1	3	3	1	1	1	3	3	3	3	2	2	4
1	1	3	1	3	1	3	3	3	3	3	3	1	3	3	3	3	3	2	3	2
3	3	3	1	3	3	1	3	3	3	1	3	1	3	3	3	5	2	3	2	2
1	3	3	3	3	1	1	1	1	1	3	3	1	1	1	1	3	2	3	3	3
3	1	3	3	1	1	3	3	3	3	3	1	1	3	3	3	1	3	4	3	3
5	5	7	7	7	5	5	7	7	7	7	7	7	7	7	5	7	3	4	3	3
1	3	3	3	3	1	3	1	1	3	3	1	3	3	1	1	1	3	2	1	1
3	3	5	3	5	5	5	5	3	5	5	5	5	3	5	3	3	1	4	3	3
3	3	3	3	3	3	3	3	3	1	1	3	3	3	3	1	1	1	3	3	1
1	1	1	1	1	3	3	3	3	1	3	3	3	3	1	3	1	5	5	5	5
5	5	5	5	7	5	5	5	5	7	7	7	7	7	5	7	5	3	3	2	3
3	3	3	3	3	5	5	3	5	3	3	3	5	3	5	3	3	3	3	2	2
5	5	5	7	7	7	5	7	7	7	7	7	5	7	5	7	7	5	4	4	5
3	3	1	3	1	1	1	1	3	1	1	3	3	3	1	3	3	2	3	2	3
1	1	1	3	3	1	1	3	3	1	1	3	3	3	1	3	3	4	4	4	4
1	3	1	1	1	1	3	3	1	1	1	1	1	1	1	3	3	1	3	2	3
1	1	1	3	3	3	1	1	3	3	3	3	1	1	3	1	1	5	5	4	4
5	5	7	5	5	5	5	7	5	7	5	7	5	7	5	7	7	4	4	4	4
5	5	5	7	5	5	5	5	7	5	5	5	5	7	7	5	5	5	5	4	5
1	1	1	3	1	3	1	1	3	1	1	3	3	3	1	1	1	3	1	3	1
3	3	3	3	3	3	5	3	3	3	3	1	5	3	5	3	5	3	3	3	3
5	5	7	5	5	5	5	7	5	5	5	7	5	5	5	5	5	2	4	4	2
1	1	4	4	4	4	4	1	4	4	4	1	1	4	4	1	4	2	2	2	2
1	3	3	3	3	1	1	3	1	3	3	3	1	1	3	3	1	2	3	2	2
4	4	4	7	7	7	4	7	4	7	7	7	7	4	7	4	4	5	4	4	4
4	4	4	7	4	4	4	7	4	4	7	4	7	4	7	4	4	3	4	3	4
1	1	1	1	1	1	1	3	3	1	1	3	1	1	3	1	1	1	2	3	2
4	7	7	7	4	4	4	7	4	4	7	7	7	7	4	4	4	5	4	4	5
3	1	3	3	1	1	1	1	3	1	3	1	3	3	1	3	1	2	3	3	2
1	1	1	1	4	4	1	4	1	1	1	3	1	1	1	1	1	3	3	3	3
4	7	7	7	4	7	4	7	7	7	7	4	4	4	4	4	4	3	3	3	4
1	3	3	4	1	1	1	4	3	3	3	1	3	1	1	4	1	3	2	4	3
3	3	1	1	3	3	3	3	3	3	3	1	3	3	3	3	1	1	3	2	2
4	4	7	7	4	4	4	7	7	7	7	7	7	7	4	4	7	3	3	3	3
4	4	4	7	4	4	4	4	7	7	7	4	7	4	7	7	7	5	5	4	5
1	1	3	3	4	4	4	1	3	3	3	1	3	3	1	1	3	4	3	2	3
1	3	3	3	1	1	1	1	1	1	1	3	3	3	1	1	3	2	2	3	3
1	3	1	3	3	3	3	3	3	1	3	1	3	3	3	3	3	2	3	3	2
4	4	7	4	7	7	7	4	4	7	4	4	4	7	4	4	7	5	4	4	5
1	1	1	1	3	1	1	1	3	1	3	1	3	3	1	1	3	2	1	1	2
1	1	1	1	3	1	1	1	3	1	3	1	3	3	1	1	3	2	1	1	2
7	6	6	4	4	4	6	6	7	7	6	7	6	7	6	6	4	6	7	7	7
7	6	7	6	7	6	6	6	6	4	4	6	4	7	6	6	4	5	7	7	6
1	1	1	1	1	1	3	3	3	3	1	1	1	3	3	1	3	2	2	3	3
1	1	1	3	3	3	3	3	1	1	1	1	3	1	1	3	3	3	2	2	3
6	7	7	7	7	7	7	7	7	7	7	7	7	7	7	7	7	5	6	6	7
6	6	4	6	7	6	7	7	6	7	4	6	6	4	6	6	7	7	6	5	7
6	5	5	6	5	5	7	5	7	7	7	6	5	4	5	4	5	5	5	5	7
1	2	2	2	2	2	1	2	2	2	2	1	2	2	2	2	2	2	2	3	1
5	5	5	5	5	5	5	5	5	5	5	5	5	5	5	5	5	6	5	6	7
1	2	1	2	1	1	1	1	1	1	1	2	2	2	1	1	2	2	3	2	2
5	5	5	7	5	5	5	7	5	5	5	5	5	5	7	5	7	6	6	5	5
1	2	1	2	1	1	1	1	2	1	1	1	1	1	1	1	2	1	2	2	2
1	1	2	2	1	1	2	1	2	2	2	2	1	2	1	1	1	3	2	3	2
5	5	5	5	5	5	5	5	7	7	7	5	5	5	5	5	5	5	7	7	5
1	2	2	2	1	1	1	2	2	2	2	1	2	1	1	2	1	3	2	2	2
2	2	1	1	2	2	2	2	2	2	2	1	2	2	2	2	1	3	3	2	2
5	5	5	7	5	5	5	5	7	7	5	7	7	7	5	5	7	6	7	7	5
5	5	5	5	5	5	5	5	7	7	7	5	7	5	7	7	7	7	7	6	5
1	1	2	2	2	2	2	1	2	2	2	1	2	2	1	1	2	3	3	2	2
1	2	2	2	1	1	1	1	1	1	1	2	2	2	1	1	2	1	2	3	2
1	2	1	2	2	2	2	2	2	1	2	1	2	2	2	2	2	2	1	3	2
7	5	5	7	5	6	5	5	5	7	7	5	7	6	6	5	7	5	6	6	5
3	3	3	3	2	1	1	1	2	3	2	1	2	2	1	3	2	3	1	1	2
3	3	3	3	2	1	1	1	2	3	2	1	2	2	1	3	2	3	1	1	2
6	7	7	7	7	7	7	7	7	7	7	7	7	5	7	7	7	7	7	7	7
6	7	7	7	7	7	7	7	7	7	7	7	7	5	7	7	7	6	7	7	5
3	3	3	3	3	3	4	4	4	4	3	3	3	2	4	3	4	2	1	3	3
3	3	3	2	4	4	4	4	3	3	3	3	4	3	3	4	4	1	1	1	3
5	4	5	4	5	5	5	4	4	4	5	4	4	4	5	4	4	5	4	4	4
3	3	3	2	4	4	4	4	3	3	3	3	4	3	3	4	4	2	4	4	3
5	4	5	4	5	5	5	4	4	4	5	4	4	4	5	4	4	3	4	4	3
4	4	5	5	4	4	4	5	4	4	4	4	4	4	4	4	4	3	4	3	4
4	5	5	4	4	4	5	4	5	4	4	5	5	4	4	4	4	3	3	3	4
3	2	2	2	2	2	3	2	2	2	2	3	2	2	2	2	2	2	2	3	3
4	4	4	4	5	5	5	4	4	4	4	5	4	4	4	4	4	4	5	4	5
3	2	3	2	3	3	3	3	3	3	3	2	2	2	3	3	2	2	3	2	1
4	4	4	5	4	4	4	5	5	4	4	5	4	5	5	4	5	5	4	5	5
3	2	3	2	3	3	3	3	2	3	3	1	1	3	3	3	2	3	2	2	2
3	3	4	4	3	3	2	3	4	4	2	2	3	2	3	3	3	1	2	3	1
3	3	3	3	3	3	3	3	3	3	3	3	3	3	3	3	3	3	3	3	3
4	5	5	5	4	5	4	5	5	5	5	4	4	4	4	4	4	5	5	5	4
3	2	2	4	3	3	3	4	2	2	2	3	2	3	3	4	3	1	2	1	3
2	2	3	3	2	2	2	2	2	2	2	3	2	2	2	2	3	2	3	2	3
4	4	5	5	4	4	4	5	5	5	5	5	5	5	4	4	5	4	3	3	3
4	4	4	5	4	4	4	4	5	5	5	4	5	4	5	5	5	3	3	4	3
3	3	1	1	4	4	4	3	1	1	1	3	1	1	3	3	1	3	3	2	3
3	1	1	1	3	3	3	3	3	3	3	1	1	1	3	3	1	3	2	3	2
3	1	3	1	1	1	1	1	1	3	1	3	1	1	1	1	1	3	3	3	3
3	1	3	1	3	3	3	1	3	3	3	3	3	3	3	3	3	3	3	3	3
3	3	3	1	3	4	3	4	3	3	4	3	4	3	4	1	1	2	1	1	1
3	1	3	1	1	1	1	3	1	1	1	1	1	1	3	1	3	2	2	2	3
4	4	5	4	5	4	5	5	5	4	5	4	4	5	4	4	5	4	5	4	5
4	4	4	4	4	4	5	4	5	4	4	5	5	4	4	4	5	3	3	3	3
3	1	3	1	3	3	1	1	4	3	1	4	4	4	3	3	3	2	3	4	3
3	3	3	3	3	3	3	3	3	3	3	3	3	3	3	1	1	2	2	2	2
3	1	3	1	1	1	1	1	3	1	1	3	3	3	1	1	1	3	2	3	3
4	4	4	4	4	4	4	4	4	4	4	4	4	5	4	4	4	3	3	3	3
3	1	1	1	3	1	3	3	1	3	3	3	3	1	1	1	1	2	2	3	3
3	3	3	1	3	3	1	3	3	3	3	3	3	3	4	4	4	1	3	1	3
4	4	4	4	4	4	4	5	4	4	5	5	5	4	5	5	4	4	3	4	3
5	5	5	5	5	4	4	4	4	4	4	4	4	4	5	4	5	4	4	5	5
4	4	4	4	4	4	4	4	4	4	4	4	4	4	4	4	4	4	5	4	5
4	4	5	5	5	4	5	5	5	5	5	4	5	5	5	5	5	4	3	3	3
5	5	5	5	4	5	5	5	5	5	4	5	5	4	5	4	5	4	3	3	3
3	3	1	1	3	3	3	4	3	3	3	3	1	3	3	3	3	1	1	3	3
4	4	5	4	5	5	5	5	5	4	4	4	4	4	5	5	4	5	4	4	4
3	1	1	3	1	1	1	3	1	3	3	3	3	3	1	1	3	3	2	3	3
4	5	4	4	4	4	4	4	5	4	4	5	4	4	4	5	4	4	3	3	4
3	1	3	1	1	1	1	3	1	1	1	1	1	1	3	1	3	2	2	2	3
4	4	5	4	5	4	5	5	5	4	5	4	4	5	4	4	5	4	5	4	5
4	4	4	4	4	4	5	4	5	4	4	5	5	4	4	4	5	3	3	3	3
3	1	3	1	3	3	1	1	4	3	1	4	4	4	3	3	3	2	3	4	3
3	3	3	3	3	3	3	3	3	3	3	3	3	3	3	1	1	2	2	2	2
3	1	3	1	1	1	1	1	3	1	1	3	3	3	1	1	1	3	2	3	3
4	4	4	4	4	4	4	4	4	4	4	4	4	5	4	4	4	3	3	3	3
3	1	1	1	3	1	3	3	1	3	3	3	3	1	1	1	1	2	2	3	3
3	3	3	1	3	3	1	3	3	3	3	3	3	3	4	4	4	1	3	1	3
4	4	4	4	4	4	4	5	4	4	5	5	5	4	5	5	4	4	3	4	3
5	5	5	5	5	4	4	4	4	4	4	4	4	4	5	4	5	4	4	5	5
4	4	5	4	4	5	4	4	7	4	5	4	4	5	7	7	5	4	5	4	5
4	4	7	5	7	4	7	5	5	7	7	4	7	7	7	7	7	4	3	3	3
7	7	7	7	4	7	7	7	7	7	4	7	7	4	7	4	7	4	3	3	3
3	3	1	1	3	3	3	4	3	3	3	3	1	3	3	3	3	1	1	3	3
4	4	7	4	7	7	7	7	7	4	4	4	4	4	7	7	4	5	4	4	4
3	1	1	3	1	1	1	3	1	3	3	3	3	3	1	1	3	3	2	3	3
4	7	4	4	4	4	4	4	7	4	4	7	4	4	4	7	4	4	3	3	4
3	3	3	3	4	4	3	4	3	3	3	1	3	3	3	3	3	3	3	3	3
4	7	7	7	4	7	4	7	7	7	7	4	4	4	4	4	4	3	3	3	4
3	1	1	4	3	3	3	4	1	1	1	3	1	3	3	4	3	3	2	4	3
1	1	3	3	1	1	1	1	1	1	1	3	1	1	1	1	3	1	3	2	2
4	4	7	7	4	4	4	7	7	7	7	7	7	7	4	4	7	3	3	3	3
4	4	4	7	4	4	4	4	7	7	7	4	7	4	7	7	7	5	5	4	5
3	3	3	1	3	3	1	3	3	3	3	3	3	3	3	3	4	1	1	2	1
4	4	4	4	4	4	4	7	4	4	7	7	7	4	4	4	4	3	3	3	3
3	3	4	4	3	4	4	4	4	4	4	3	3	3	4	4	3	2	2	2	2
4	4	7	7	4	4	4	4	7	7	4	7	7	7	7	4	4	1	3	3	1
4	7	4	4	7	4	7	7	4	7	4	4	4	7	4	7	7	3	3	3	3
4	4	7	4	7	7	7	7	7	7	7	7	7	7	7	7	4	3	4	3	3
4	4	7	4	4	4	4	4	4	4	4	7	4	4	4	4	4	4	4	3	3
1	3	3	3	1	1	3	1	1	1	1	1	1	1	1	1	3	2	2	2	2
1	3	1	1	1	1	3	3	1	3	3	1	3	3	3	3	3	1	3	2	2
3	3	1	3	3	4	4	4	4	4	3	1	3	4	4	3	3	3	3	3	1
4	7	4	4	7	7	7	4	4	7	4	4	4	4	4	4	4	3	1	1	3
3	1	3	1	1	1	3	1	1	3	1	3	3	1	1	3	1	2	2	3	2
3	1	1	3	3	3	3	3	3	3	3	3	3	1	3	1	3	2	2	3	3
1	1	3	3	1	1	1	3	1	3	3	3	3	1	1	1	1	1	2	2	3
1	3	1	1	3	3	1	1	3	1	3	1	1	1	1	1	3	2	3	3	3
3	3	3	3	4	4	4	4	4	4	3	4	3	3	4	4	4	2	4	4	4
1	1	1	3	3	3	3	3	3	1	1	3	3	3	3	1	3	1	2	2	2
4	5	4	7	4	4	7	5	5	5	7	7	5	5	4	5	5	3	3	4	4
2	3	3	2	2	2	2	2	3	3	2	2	2	3	3	1	2	3	1	2	3	1	2	3	1	2	1	3	1	1	3	1	1	2	2	1	2	2	1	1	2	1	2	1	1	3	2	2	3	2
2	1	1	3	2	2	1	1	1	2	2	2	2	2	3	3	1	1	1	1	1	3	3	3	3	1	1	3	3	3	3	2	2	2	2	1	2	2	2	2	2	2	1	1	1	3	2	3	2	1
4	5	5	5	5	4	4	5	5	5	5	5	5	4	4	4	7	7	7	7	4	4	4	4	7	7	7	4	7	4	4	7	7	7	4	7	4	4	7	4	7	7	7	4	4	5	5	5	5	5
3	3	3	4	3	3	3	4	4	3	4	4	4	4	4	4	4	7	7	7	4	4	7	7	4	4	7	7	7	4	7	7	4	4	4	7	7	7	4	7	4	7	7	4	4	4	4	4	5	5
2	2	3	1	2	2	3	3	2	2	3	2	2	3	3	3	3	1	3	3	3	1	3	1	1	3	1	3	3	1	1	2	1	2	1	2	2	2	1	1	1	2	2	1	2	2	2	2	3	2
1	1	1	3	3	2	2	3	2	2	2	2	1	2	3	1	1	1	1	3	1	1	1	1	1	1	3	3	3	1	3	1	1	1	1	1	2	2	2	1	1	2	1	1	1	2	3	3	3	3
3	3	4	4	3	3	4	4	4	3	3	4	4	4	4	7	7	7	4	7	7	7	7	7	7	7	4	7	4	7	7	7	7	4	7	7	4	4	4	7	7	4	7	4	7	4	5	5	5	4
2	1	3	2	3	2	3	3	2	2	2	3	2	2	3	1	1	3	1	3	1	1	3	1	1	3	1	1	3	3	3	2	2	1	2	1	1	1	1	2	2	1	1	1	2	2	3	3	2	3
1	1	3	2	1	1	2	3	2	3	1	2	1	2	3	3	3	3	1	3	3	3	1	3	3	3	3	1	3	1	3	1	1	1	1	2	1	1	1	1	1	1	1	1	1	2	2	2	2	3
2	3	2	1	3	1	2	3	3	2	3	3	2	3	1	4	1	1	1	1	1	1	1	1	4	1	4	4	4	1	3	2	1	4	2	1	2	1	1	2	1	4	4	1	1	3	1	3	3	1
1	1	2	3	2	2	3	1	2	2	3	2	2	2	3	1	1	3	1	1	1	1	3	3	1	1	1	3	1	1	3	2	1	1	1	1	1	1	2	2	2	1	1	2	2	2	1	1	2	1
2	3	3	2	2	2	2	2	2	2	2	3	3	2	1	3	3	3	1	3	1	1	3	1	3	3	3	3	1	3	3	1	1	2	2	2	2	2	1	1	2	1	1	2	2	3	2	1	2	3
4	3	4	3	3	4	3	3	3	3	3	4	3	3	4	7	7	4	7	7	4	4	4	4	7	7	7	4	7	4	4	4	7	7	7	7	7	4	7	4	4	7	4	7	4	4	5	5	4	5
2	2	2	2	1	3	2	2	3	2	3	3	1	1	1	1	1	1	1	1	3	1	3	1	1	1	1	1	1	1	3	1	1	1	2	1	2	1	1	1	1	2	1	2	2	1	2	3	3	3
4	3	3	1	3	3	4	4	3	3	3	3	3	3	4	4	1	1	1	1	4	1	1	4	4	1	4	1	4	1	1	4	1	4	4	4	1	4	4	1	4	4	4	4	1	4	4	3	3	3
1	2	2	3	1	3	2	1	2	1	2	1	1	1	3	3	3	1	1	1	1	3	3	1	1	1	3	1	3	1	1	1	1	2	1	1	1	2	2	2	2	2	1	1	2	2	2	2	1	1
1	1	1	2	1	2	2	2	1	1	1	1	1	1	3	3	3	3	3	3	3	3	1	3	1	3	1	3	3	1	3	1	1	1	1	1	2	2	1	2	1	1	1	1	1	2	2	2	2	2
4	4	4	4	5	5	5	5	4	5	5	5	4	5	7	7	7	4	7	4	4	7	7	4	7	4	7	4	7	7	4	4	7	7	7	7	4	7	4	7	4	7	7	7	7	5	5	5	5	5
3	3	1	3	3	1	3	3	1	1	1	3	1	3	2	1	2	1	2	4	4	1	2	1	2	4	3	2	1	3	4	1	4	4	4	1	1	4	4	4	1	4	1	2	1	3	1	3	2	1
4	4	4	4	3	3	3	3	3	4	3	3	4	3	4	4	5	4	7	5	7	7	5	4	4	7	4	7	4	4	4	7	4	4	7	7	4	4	7	4	4	4	7	7	7	4	4	4	4	5
2	1	2	1	2	3	2	3	1	3	2	3	2	3	3	1	1	1	1	1	3	3	3	1	2	3	1	3	2	1	1	2	2	2	1	2	1	2	2	1	1	1	2	1	1	2	3	3	3	3
2	3	3	3	1	1	3	1	1	1	2	1	2	1	3	1	1	2	1	3	3	2	1	2	3	3	3	2	1	3	3	1	1	1	1	1	2	2	2	2	1	1	2	1	2	2	1	1	3	3
2	2	3	2	3	3	1	2	3	3	2	2	3	2	1	2	1	3	1	1	1	1	3	1	1	1	1	1	1	1	3	2	2	1	1	2	2	1	2	1	2	2	1	2	2	1	3	3	2	1
3	2	3	1	2	3	3	2	3	3	2	3	2	3	1	3	1	3	3	3	1	1	3	1	1	3	1	3	1	1	1	1	1	1	1	2	1	2	2	2	1	2	1	2	2	3	2	3	2	2
4	4	4	5	5	5	5	5	5	4	5	5	4	4	7	7	4	7	4	4	4	4	7	7	7	4	7	4	4	4	7	7	4	7	4	4	7	7	4	7	7	7	7	4	7	5	5	5	5	5
3	4	3	4	4	3	3	4	4	4	4	3	4	4	4	4	4	4	7	4	4	7	7	4	7	7	4	4	5	7	7	4	4	7	4	7	4	4	4	4	4	7	4	4	7	4	4	4	4	5
1	1	1	1	2	3	3	1	2	2	2	2	1	1	3	3	3	1	1	1	3	1	3	3	3	1	3	1	1	3	1	2	1	2	2	1	1	1	2	2	1	2	1	1	1	2	2	2	3	3
3	3	3	3	3	1	3	3	1	3	3	1	3	1	1	4	1	4	1	4	4	4	1	4	4	4	4	4	4	4	4	4	4	4	4	1	1	4	4	4	4	1	1	2	2	3	1	3	1	3
4	4	3	4	4	3	3	4	3	4	4	3	4	4	4	7	7	7	7	7	4	7	7	7	7	7	7	7	4	7	4	4	7	4	4	7	7	4	7	7	7	7	7	7	4	4	5	5	5	5
1	1	3	1	1	1	3	1	1	1	3	1	3	3	1	1	1	1	1	1	1	1	1	3	1	1	1	1	3	1	1	1	1	1	1	1	1	1	1	1	1	1	2	2	2	3	2	3	3	3
3	2	3	1	3	2	3	1	3	3	1	2	2	3	1	3	3	1	3	3	3	3	3	1	3	3	1	3	1	3	3	1	2	2	2	2	1	1	1	1	2	1	1	1	2	1	2	2	1	2
2	3	3	2	3	3	1	3	3	1	1	1	1	3	1	1	3	3	1	1	3	1	1	1	2	1	1	2	2	1	3	2	1	1	2	1	1	1	2	1	2	2	1	1	1	1	1	2	2	1
1	1	3	1	1	1	3	1	1	1	3	3	1	3	1	1	3	1	3	1	3	2	2	1	2	2	3	2	1	2	1	2	1	2	1	1	2	2	2	2	2	1	1	2	1	1	1	2	1	2
3	3	3	3	2	1	2	3	3	2	3	3	2	2	2	1	2	2	1	2	3	1	3	1	1	2	3	1	2	3	3	1	1	1	1	1	1	1	1	1	1	1	1	2	1	3	1	2	3	1
3	2	3	3	2	3	1	2	1	2	3	2	2	2	2	2	1	1	1	1	2	2	2	1	2	2	2	2	1	1	2	1	2	1	2	2	1	1	2	1	2	1	2	2	2	2	2	1	1	1
2	1	1	3	1	1	3	1	1	2	1	1	1	1	1	1	1	1	1	1	2	1	1	1	1	1	1	1	1	1	1	1	1	1	1	1	1	1	1	1	1	1	1	1	1	1	1	2	1	2
1	3	3	2	3	3	1	3	3	3	1	1	1	3	2	2	2	1	1	1	2	1	1	2	2	1	2	1	1	1	1	1	1	1	1	1	1	2	1	1	1	1	1	1	1	2	2	2	1	1
3	2	2	2	2	3	1	2	2	3	2	2	2	2	2	1	2	2	1	2	1	1	2	1	1	1	2	1	2	1	1	1	1	2	1	2	1	2	1	1	1	1	1	1	1	2	1	2	2	1
1	1	1	1	3	1	3	1	1	1	3	3	3	1	1	2	1	2	1	2	1	2	2	2	1	1	1	2	1	1	2	2	1	2	2	1	2	2	1	1	2	2	1	2	1	1	2	1	2	1
3	3	3	3	3	3	3	1	3	1	3	1	1	1	1	2	1	1	1	1	2	1	1	2	1	1	1	1	1	1	1	1	1	1	1	2	1	1	1	1	2	1	2	1	2	1	2	1	1	1
3	2	1	2	3	3	3	2	1	3	2	3	3	3	1	2	2	2	2	2	2	1	2	2	1	2	2	1	1	2	2	2	2	2	2	2	2	1	2	2	2	2	2	2	2	1	2	2	2	2
2	1	1	1	1	1	3	2	1	2	1	1	1	1	1	1	1	1	2	2	1	1	1	1	2	1	1	1	1	2	1	1	1	1	1	1	1	1	1	1	1	1	1	1	1	2	1	2	1	2
2	3	3	3	3	2	2	3	3	1	3	3	3	2	1	1	1	1	1	1	1	1	1	1	1	1	1	1	1	1	1	1	1	1	1	1	1	1	1	1	1	1	1	1	2	2	1	3	3	2
3	2	1	3	2	2	1	3	2	3	3	2	2	3	2	1	1	1	2	1	2	1	2	2	1	1	2	2	1	2	2	1	1	1	2	2	2	1	2	2	2	1	1	1	2	2	1	1	1	2
3	1	3	1	3	1	3	2	1	2	3	3	3	3	1	2	2	2	1	1	1	1	1	1	1	2	2	1	1	1	1	1	1	1	1	2	2	1	1	1	1	1	1	1	2	1	1	1	2	1
3	3	3	1	3	1	3	1	3	1	3	3	3	3	1	1	1	1	1	1	2	1	1	1	1	1	2	1	1	1	1	1	1	1	1	2	1	1	1	1	1	1	1	1	2	2	1	2	2	1
1	1	1	1	3	3	1	3	1	3	3	3	1	1	2	1	1	2	1	1	2	2	2	1	1	2	2	1	1	1	1	2	2	1	2	1	2	2	2	2	2	1	1	2	1	2	1	1	2	1
3	3	3	1	3	3	1	1	3	3	3	3	3	3	1	2	2	2	1	2	1	2	1	2	2	1	2	1	1	1	1	2	1	2	2	1	1	2	1	1	1	1	1	1	2	1	2	2	2	1
3	3	3	3	3	1	1	3	3	3	3	3	3	1	2	1	1	2	1	1	2	2	2	2	1	1	2	1	1	1	1	2	2	2	2	1	1	2	1	1	1	1	2	2	2	2	1	1	2	1
4	4	3	3	3	4	4	3	3	4	3	3	4	3	4	4	4	7	4	4	4	4	4	4	7	7	7	4	4	4	4	7	7	7	7	7	7	7	4	4	4	4	4	7	7	4	4	4	5	4
4	4	4	3	4	3	3	4	4	3	4	4	4	4	4	7	7	7	7	4	4	7	7	7	7	7	7	7	7	7	7	4	7	4	7	7	4	7	4	7	7	4	4	7	7	4	5	5	5	5
3	1	2	2	2	3	1	2	2	3	3	2	3	3	1	1	1	1	1	1	1	1	1	2	1	1	1	1	2	1	1	1	1	1	1	1	1	1	1	1	1	1	2	2	2	3	1	3	2	3
2	2	1	2	2	2	2	3	1	1	1	3	2	3	1	2	2	1	2	2	2	2	2	1	2	2	1	2	1	2	2	1	2	2	2	2	1	1	1	1	2	1	1	1	2	1	2	2	1	2
2	2	2	3	3	1	1	3	3	1	3	3	1	3	1	1	2	2	1	1	2	1	3	1	3	1	1	3	1	3	2	2	1	1	2	1	1	1	2	1	2	2	1	1	1	1	1	2	2	1
3	3	3	3	1	3	3	3	1	3	3	1	3	1	1	1	2	1	2	1	2	1	1	1	1	1	2	1	1	1	1	2	1	2	1	1	2	2	2	2	2	1	1	2	1	1	1	2	1	2
3	3	3	3	2	2	3	2	2	2	2	2	2	2	1	1	1	1	1	1	2	1	2	1	1	1	2	1	1	1	1	1	1	1	1	1	1	1	1	1	1	1	1	2	1	2	1	1	2	2
2	3	2	3	2	2	2	3	3	2	3	2	2	3	2	2	1	1	1	1	2	2	2	1	2	2	2	2	1	1	2	1	2	1	2	2	1	1	2	1	2	1	2	2	2	2	2	1	1	1
2	2	2	1	3	3	2	3	3	3	2	1	3	1	1	1	1	1	1	1	2	1	1	1	1	1	1	1	1	1	1	1	1	1	1	1	1	1	1	1	1	1	1	1	1	2	1	3	2	3
2	2	3	3	2	2	1	2	2	3	3	2	3	2	2	2	1	1	1	1	2	1	1	1	1	1	1	2	2	2	2	1	2	2	1	1	2	1	2	1	2	1	1	2	2	2	2	3	3	3
3	4	3	1	3	3	4	4	3	2	3	3	3	3	4	4	1	1	1	1	2	1	2	4	1	1	2	1	2	1	1	4	4	2	1	4	1	4	4	4	4	4	4	1	1	4	4	3	3	3
1	1	2	3	3	2	2	2	3	2	3	2	2	2	2	2	2	1	1	1	2	2	2	2	1	1	1	2	1	1	2	1	1	1	1	1	2	1	2	1	1	1	1	1	2	2	2	2	1	1
4	4	4	4	3	3	3	3	4	4	4	3	3	4	4	4	4	7	7	7	4	7	7	7	7	7	7	4	7	4	4	4	4	7	7	4	4	4	4	4	4	7	4	4	4	4	4	4	5	5
4	3	3	4	3	3	4	3	4	3	3	3	3	4	4	7	7	4	7	7	4	7	4	4	7	7	7	7	7	4	4	7	7	7	7	4	7	7	4	4	7	4	7	4	7	4	4	4	4	5
5	5	4	4	4	4	5	4	4	5	5	5	4	5	4	4	7	7	7	7	4	4	4	7	4	4	4	7	4	7	7	7	7	4	4	4	7	4	4	4	4	7	7	7	4	5	5	5	5	5
2	3	2	3	1	1	2	3	3	1	2	2	1	2	4	4	1	1	1	1	1	2	1	2	1	1	4	1	4	1	1	4	1	4	4	1	4	4	1	1	1	1	1	1	1	2	3	2	2	3
4	4	5	5	4	5	5	5	5	4	4	4	5	4	4	4	4	7	7	7	7	4	7	7	4	7	7	4	4	7	4	7	7	7	7	4	7	4	7	4	4	7	7	7	4	5	5	5	5	5
1	2	2	2	2	3	1	1	2	1	2	3	2	2	2	2	2	1	2	2	2	1	2	2	1	2	1	2	1	1	2	1	1	1	1	1	2	2	2	2	1	2	1	2	2	3	2	2	2	2
7	6	7	4	7	7	6	6	4	6	6	7	6	7	6	7	7	4	4	6	6	4	4	6	6	4	6	7	7	7	7	7	4	4	7	7	4	6	4	6	6	6	4	6	6	6	6	6	5	5
2	2	2	1	1	1	2	2	1	2	1	2	1	2	2	1	1	4	2	4	2	4	2	4	2	1	1	1	1	2	1	1	1	2	2	1	2	2	1	1	2	1	2	1	1	2	1	2	2	1
2	2	2	2	2	1	1	1	2	1	2	2	2	2	3	2	3	2	3	2	2	1	1	1	1	1	1	2	2	1	1	2	2	2	2	1	2	2	2	2	2	2	1	1	1	1	2	2	2	2
4	1	1	2	4	1	1	1	2	1	1	1	2	1	6	6	7	6	4	6	4	6	4	5	4	4	6	6	6	7	6	7	7	7	4	7	4	4	7	4	7	7	7	4	4	4	6	6	6	6
4	7	6	4	4	4	7	6	4	6	6	6	6	6	4	5	7	4	4	4	7	5	4	4	5	4	5	4	5	4	4	7	4	4	4	7	7	7	4	7	4	7	7	4	4	6	6	6	5	5
6	6	6	6	6	7	7	4	6	4	6	4	6	6	5	7	6	5	7	7	5	6	7	5	7	7	7	7	5	5	5	2	1	2	1	2	2	2	1	1	1	2	2	1	2	6	5	5	6	5
2	1	1	2	1	2	1	2	2	2	2	2	2	2	3	2	2	2	2	2	2	2	2	2	3	2	2	3	2	2	2	1	1	1	1	1	2	2	2	1	1	2	1	1	1	1	2	2	2	2
7	7	7	6	4	4	7	6	6	4	7	7	7	6	5	4	4	5	4	5	5	7	5	6	4	5	6	6	4	5	5	7	7	4	7	7	4	4	4	7	7	4	7	4	7	6	5	5	6	5
7	7	7	4	7	4	4	6	6	6	7	7	6	6	5	5	4	4	4	4	7	7	7	7	4	4	5	7	4	4	4	2	2	1	2	1	1	1	1	2	2	1	1	1	2	6	6	5	5	5
4	7	7	4	6	6	7	7	4	6	6	6	6	6	5	5	4	4	4	4	5	4	5	4	7	7	7	5	5	5	5	1	1	1	1	2	1	1	1	1	1	1	1	1	1	6	6	5	5	5
7	7	7	6	4	4	6	6	4	6	4	6	7	6	5	5	7	7	7	4	5	4	4	5	5	4	5	5	4	5	7	2	1	4	2	1	2	1	1	2	1	4	4	1	1	6	6	5	5	5
6	7	7	6	6	4	4	6	7	4	4	6	6	6	5	5	5	7	7	7	7	5	5	7	4	4	5	4	4	4	7	2	1	1	1	1	1	1	2	2	2	1	1	2	2	6	6	6	5	5
4	4	4	4	6	6	4	6	7	4	4	6	6	4	5	5	5	7	7	7	5	5	4	5	4	5	4	5	5	5	5	1	1	2	2	2	2	2	1	1	2	1	1	2	2	6	6	6	5	5
4	7	7	4	4	4	6	6	4	7	7	4	7	4	5	5	5	5	4	4	5	7	4	5	4	5	4	4	4	4	4	4	7	7	7	7	7	4	7	4	4	7	4	7	4	6	6	6	6	5
2	4	2	2	4	4	4	4	2	1	1	1	1	4	4	4	4	4	5	5	5	4	4	7	4	5	5	5	4	5	5	1	1	1	2	1	2	1	1	1	1	2	1	2	2	4	4	4	4	6
4	6	4	4	6	6	4	7	7	4	4	6	6	4	5	5	5	5	7	4	7	7	4	5	5	4	5	7	4	4	4	4	1	4	4	4	1	4	4	1	4	4	4	4	1	6	6	6	6	5
4	6	4	4	4	6	6	6	4	6	6	6	4	6	5	5	5	5	4	5	5	5	5	5	7	7	5	5	4	4	4	1	1	2	1	1	1	2	2	2	2	2	1	1	2	6	6	6	6	5
2	2	2	2	4	4	4	2	2	1	2	1	4	2	4	6	6	5	5	6	5	6	5	5	6	7	5	5	4	7	5	1	1	1	1	1	2	2	1	2	1	1	1	1	1	4	6	5	4	4
4	4	4	4	7	6	4	7	7	4	6	6	4	6	5	7	7	5	7	7	5	4	5	5	7	4	5	7	7	7	7	4	7	7	7	7	4	7	4	7	4	7	7	7	7	6	5	5	6	5
4	4	4	4	7	7	6	6	4	6	4	6	6	4	7	5	5	5	4	5	5	5	5	4	5	5	5	7	7	7	7	1	4	4	4	1	1	4	4	4	1	4	1	2	1	5	6	6	6	5
3	4	4	3	4	4	4	3	4	3	3	3	4	3	4	5	5	4	5	5	5	4	5	5	4	5	4	5	5	5	5	7	4	4	7	7	4	4	7	4	4	4	7	7	7	4	5	5	4	5
2	3	3	2	4	3	3	3	3	3	2	2	3	4	4	4	3	3	3	3	4	4	4	3	3	4	3	4	4	4	4	2	2	2	1	2	1	2	2	1	1	1	2	1	1	4	4	3	3	3
2	3	3	2	4	3	2	3	4	2	1	1	3	2	4	4	3	3	3	3	3	3	3	3	2	3	3	3	3	3	4	1	1	1	1	1	2	2	2	2	1	1	2	1	2	4	4	3	3	3
1	2	2	3	3	3	3	2	2	3	3	3	3	3	2	2	2	3	3	3	3	2	3	2	2	3	3	2	3	3	3	2	2	1	1	2	2	1	2	1	2	2	1	2	2	2	2	2	3	3
3	4	4	3	4	1	2	2	1	4	4	3	1	3	4	4	4	3	3	3	4	4	3	4	3	4	3	4	4	4	3	1	1	1	1	2	1	2	2	2	1	2	1	2	2	4	4	4	3	3
4	3	3	3	4	3	3	3	4	4	4	4	4	3	4	4	5	5	5	5	4	5	4	4	5	5	5	4	5	5	5	7	4	7	4	4	7	7	4	7	7	7	7	4	7	4	4	5	5	5
3	4	4	3	3	3	3	3	3	3	3	4	3	4	4	4	5	5	5	5	4	4	4	4	5	5	5	4	4	4	5	4	4	7	4	7	4	4	4	4	4	7	4	4	7	4	4	5	5	5
2	2	1	1	2	2	3	2	2	2	3	2	3	2	2	2	2	3	3	3	3	2	2	3	3	2	2	2	2	3	3	2	1	2	2	1	1	1	2	2	1	2	1	1	1	2	2	2	1	1
2	2	2	2	3	4	1	4	2	3	3	3	4	2	4	4	4	3	3	3	4	4	2	3	4	3	4	3	3	4	3	4	4	4	4	1	1	4	4	4	4	1	1	2	2	4	4	4	3	3
1	1	3	1	3	1	1	1	2	2	2	2	3	3	2	2	4	4	3	3	3	3	3	3	3	4	4	4	4	4	4	4	1	4	4	1	4	4	4	1	4	4	4	1	1	2	2	1	1	3
5	5	5	4	5	5	5	4	4	4	4	4	5	5	5	4	5	4	4	4	4	4	5	5	4	4	4	4	5	5	4	4	4	7	4	7	4	4	7	7	7	7	4	7	7	5	5	5	5	5
2	3	3	2	2	1	2	2	2	2	2	2	2	3	2	3	2	2	2	2	3	3	3	3	2	3	2	3	3	3	3	2	1	2	1	2	2	1	2	1	2	1	1	1	2	2	3	2	2	3
2	1	1	3	2	2	2	2	2	2	2	3	3	3	2	3	3	3	3	2	3	3	2	2	2	3	2	3	3	3	3	1	1	1	1	1	2	2	2	2	2	2	2	2	2	1	2	3	2	3
4	5	5	5	5	5	4	5	5	4	5	4	5	4	4	4	4	5	4	4	4	5	4	4	5	4	4	5	5	5	5	7	7	4	7	7	4	7	4	7	7	4	7	4	4	5	5	5	5	5
2	3	3	2	3	3	3	3	2	2	3	2	1	2	2	1	1	1	1	2	1	1	1	1	2	1	1	2	2	2	2	2	2	1	2	1	1	2	1	1	1	1	1	2	1	3	2	2	2	2
3	4	4	4	4	4	3	4	3	3	3	3	4	4	4	4	4	5	5	5	5	5	5	5	5	4	4	5	4	5	5	7	4	7	4	4	7	4	4	7	4	4	4	7	7	4	4	4	5	5
3	3	1	3	3	1	2	1	1	2	3	3	2	2	2	2	4	4	1	1	1	1	1	1	1	1	1	4	1	1	4	1	1	1	4	4	4	4	2	4	2	2	1	1	1	2	2	1	1	3
4	5	4	4	5	5	5	5	5	5	4	5	4	4	5	5	5	5	4	4	4	5	4	5	5	4	5	5	5	5	5	4	4	7	7	4	4	4	7	4	7	7	7	4	7	5	5	5	5	5
4	4	3	4	4	3	3	4	4	4	4	3	3	4	4	5	4	4	5	4	4	5	4	5	5	4	4	5	5	5	5	7	7	7	7	4	7	7	4	7	4	7	7	7	7	4	5	4	4	5
5	5	5	5	5	5	4	5	5	5	4	4	4	4	5	4	5	4	5	4	5	5	5	4	4	4	5	4	4	4	4	7	4	7	4	4	7	7	4	7	4	4	7	7	4	5	5	5	5	5
1	3	2	2	1	2	1	3	3	1	1	1	3	2	1	4	4	2	2	2	4	4	1	1	4	4	1	1	1	1	4	4	4	1	4	1	4	4	4	4	4	1	1	4	4	3	1	1	2	2
3	4	3	3	3	4	3	4	3	3	3	3	3	3	4	4	4	5	5	5	5	5	5	5	4	5	5	4	5	5	5	4	7	4	4	7	7	4	7	7	7	7	7	4	7	4	4	4	5	5
3	3	3	3	2	4	3	3	3	3	3	4	3	4	1	4	4	2	2	2	1	4	1	4	4	1	1	4	4	4	1	4	4	4	4	1	1	2	1	2	4	1	1	1	2	4	4	4	3	2
3	4	4	3	4	4	3	3	4	3	3	3	2	3	2	4	4	1	1	1	4	4	1	4	1	4	1	4	1	1	1	1	1	1	1	2	1	4	4	4	4	1	1	4	4	4	3	3	3	3
2	2	2	2	2	3	2	2	3	3	2	2	2	2	2	1	1	2	1	1	2	1	2	1	2	2	1	2	2	2	1	1	1	2	2	2	1	2	1	1	1	1	1	2	1	2	3	3	3	2
4	5	5	4	4	5	4	4	4	4	5	5	5	4	5	4	4	4	5	4	5	5	5	5	5	4	5	4	4	4	5	4	7	4	4	7	4	4	4	7	4	4	4	7	7	5	5	5	5	5
3	4	3	4	3	3	4	4	4	3	4	4	3	3	4	5	5	4	5	5	5	5	4	5	5	4	4	4	4	5	5	7	7	7	7	4	7	4	4	4	4	4	7	7	7	4	5	5	4	5
3	3	3	3	3	3	1	1	1	1	3	2	3	3	4	4	1	1	1	1	4	4	1	4	1	1	4	1	1	4	1	1	1	1	1	1	4	4	1	1	4	4	1	2	1	3	1	3	2	2
4	4	4	4	4	4	5	4	4	4	4	4	5	5	4	4	5	5	5	5	5	5	5	5	4	5	4	4	4	4	4	7	7	7	7	7	7	4	7	4	7	4	7	7	7	5	5	5	5	5
2	2	2	2	3	2	1	3	3	1	1	1	2	2	2	2	1	1	1	1	2	1	2	1	2	2	2	1	2	1	2	2	1	2	1	1	2	2	1	2	2	1	2	1	1	2	2	2	1	1
4	2	4	4	4	2	3	3	3	4	4	4	3	2	4	4	4	1	1	1	1	1	2	1	2	1	1	2	1	4	4	2	1	4	1	1	2	4	1	1	4	4	1	1	1	4	4	4	3	2
4	4	4	3	4	4	3	3	3	3	4	4	3	4	4	4	4	5	5	5	5	5	5	5	4	5	5	5	5	5	4	7	7	7	4	4	4	4	7	4	7	4	7	4	7	4	5	5	5	5
4	4	3	4	3	3	2	3	3	3	2	2	3	3	4	1	1	1	2	1	1	1	1	2	1	4	1	1	1	1	2	1	4	1	4	4	1	1	1	1	1	1	1	1	1	4	3	3	3	2
2	2	1	2	3	3	2	1	1	1	1	1	1	2	2	1	1	2	1	2	1	2	2	2	2	2	2	1	1	1	1	2	2	1	2	1	2	1	2	1	2	1	1	1	2	2	3	3	2	3
3	3	3	3	3	3	4	3	3	3	3	3	4	3	4	4	5	5	4	5	5	4	5	4	5	5	5	5	4	5	4	4	7	4	4	7	7	7	4	7	7	4	7	4	4	4	4	5	5	4
5	4	5	5	4	4	4	5	5	5	5	5	4	4	5	5	4	4	4	4	5	4	5	5	4	5	4	5	4	5	4	4	4	4	4	7	7	4	7	7	7	7	7	4	7	5	5	5	5	5
2	3	2	3	2	3	3	4	4	3	3	3	1	2	4	4	4	2	1	1	4	1	4	4	1	4	4	1	2	1	4	4	1	1	1	2	1	2	1	2	4	1	1	1	2	4	4	4	2	3
2	2	2	3	2	2	3	2	3	3	3	3	3	3	2	2	2	2	1	2	2	2	2	1	1	2	1	2	1	2	2	1	1	2	2	1	1	2	1	1	2	2	1	1	1	3	2	2	3	2
3	3	2	2	3	3	3	2	2	2	2	3	2	2	1	2	1	1	1	1	2	1	1	1	2	2	1	1	1	1	2	1	2	2	2	1	1	2	1	2	1	2	1	1	2	3	2	3	2	2
4	4	4	4	4	4	4	5	4	5	5	5	5	4	4	5	5	4	5	5	5	5	4	5	5	5	4	5	5	5	4	7	7	4	4	7	7	7	7	7	7	7	4	7	4	5	5	5	5	5
1	1	1	1	1	1	3	2	3	2	2	3	3	3	1	2	2	2	1	2	1	1	2	1	1	2	2	1	1	1	1	2	1	1	2	2	1	1	2	1	2	1	1	2	2	2	2	2	1	1
1	3	3	2	1	2	2	2	2	2	2	2	3	2	2	1	1	2	1	1	2	2	1	1	1	2	1	1	2	1	2	1	1	2	2	1	2	2	1	1	2	1	2	1	1	2	2	2	3	2
6	5	5	5	5	6	5	6	6	5	6	6	6	6	6	6	7	7	7	7	6	7	7	7	7	7	6	7	6	7	6	2	2	2	2	1	2	2	2	2	2	2	1	1	1	6	5	5	5	5
5	7	6	6	5	6	6	5	5	6	6	6	6	6	6	6	7	7	7	7	6	7	6	6	6	7	6	6	6	7	6	7	7	7	4	7	4	4	7	4	7	7	7	4	4	6	5	5	5	6
3	2	3	1	2	1	1	1	3	2	2	2	2	3	1	1	1	2	1	2	2	1	1	2	1	1	2	2	2	1	1	7	4	4	4	7	7	7	4	7	4	7	7	4	4	2	3	3	2	3
2	3	2	2	2	1	2	3	2	3	3	3	3	3	1	1	1	1	1	2	2	2	2	1	2	2	1	2	1	1	1	2	1	2	1	2	2	2	1	1	1	2	2	1	2	2	2	2	2	3
6	6	5	6	6	7	6	5	6	5	6	6	5	5	6	6	6	6	7	7	6	7	6	7	7	6	7	6	7	7	7	1	1	1	1	1	2	2	2	1	1	2	1	1	1	5	6	5	5	5
6	6	6	6	5	7	6	6	6	6	5	5	6	5	6	7	7	7	7	6	6	7	6	7	7	7	6	7	6	6	6	7	7	4	7	7	4	4	4	7	7	4	7	4	7	6	5	5	6	5
7	7	7	7	6	7	7	6	5	6	6	6	5	6	7	6	7	6	6	6	7	6	6	7	7	7	6	7	6	7	7	2	2	1	2	1	1	1	1	2	2	1	1	1	2	5	6	6	6	5
2	2	2	2	2	2	1	2	2	2	2	3	2	2	2	2	2	1	1	1	2	1	1	1	1	2	2	1	2	2	2	1	1	1	1	2	1	1	1	1	1	1	1	1	1	2	3	3	2	3
5	5	6	6	6	5	7	6	6	5	5	6	6	6	7	6	7	6	7	6	7	7	7	7	6	7	7	6	6	6	6	2	1	4	2	1	2	1	1	2	1	4	4	1	1	6	6	5	5	5
1	3	2	2	2	2	1	2	1	2	2	2	3	3	1	2	2	2	2	2	1	2	1	2	2	1	1	2	2	1	1	2	1	1	1	1	1	1	2	2	2	1	1	2	2	2	2	1	1	1
7	7	7	7	7	6	7	6	5	6	6	6	6	7	7	6	6	6	6	6	7	7	7	7	6	7	6	6	7	7	6	1	1	2	2	2	2	2	1	1	2	1	1	2	2	6	6	6	5	5
1	1	1	1	1	2	2	3	3	1	1	2	2	2	1	2	2	2	1	2	1	2	1	2	1	1	1	1	1	2	1	4	7	7	7	7	7	4	7	4	4	7	4	7	4	2	2	2	2	2
1	1	1	1	1	2	3	2	3	3	3	2	3	2	2	1	1	2	1	1	1	2	1	1	2	1	1	2	2	1	1	1	1	1	2	1	2	1	1	1	1	2	1	2	2	3	1	3	2	3
7	7	7	7	7	6	6	6	6	5	5	5	7	6	7	7	7	7	7	7	7	7	7	7	7	7	7	7	7	7	7	4	1	4	4	4	1	4	4	1	4	4	4	4	1	5	5	5	5	5
1	1	1	1	1	3	2	3	3	3	3	3	2	3	1	2	1	2	1	2	1	1	1	2	2	1	1	2	2	2	1	1	1	2	1	1	1	2	2	2	2	2	1	1	2	2	2	2	2	1
2	2	2	3	2	2	2	3	3	2	2	3	3	2	2	1	1	1	1	1	2	2	2	1	1	2	2	2	1	1	2	1	1	1	1	1	2	2	1	2	1	1	1	1	1	2	1	1	1	1
6	5	5	5	6	5	6	5	6	5	5	6	7	7	6	6	7	7	7	7	6	7	7	7	7	7	6	7	6	7	6	4	7	7	7	7	4	7	4	7	4	7	7	7	7	6	5	5	5	5
6	6	6	5	5	6	6	6	6	5	6	6	6	6	6	6	7	7	7	7	6	7	6	6	6	7	6	6	6	7	6	1	4	4	4	1	1	4	4	4	1	4	1	2	1	5	5	5	6	5
3	2	2	2	2	2	3	3	2	2	2	3	2	2	1	1	1	2	1	2	2	1	1	2	1	1	2	2	2	1	1	7	4	4	7	7	4	4	7	4	4	4	7	7	7	3	2	3	2	2
2	3	2	2	3	3	2	3	3	2	3	2	2	3	1	1	1	1	1	2	2	2	2	1	2	2	1	2	1	1	1	2	2	2	1	2	1	2	2	1	1	1	2	1	1	1	1	2	1	2
2	2	2	2	3	2	3	2	3	2	2	2	3	2	2	2	2	1	2	2	2	2	1	1	1	2	1	2	1	1	2	1	1	1	1	1	2	2	2	2	1	1	2	1	2	2	2	2	2	3
6	6	6	6	5	6	6	5	6	5	5	5	6	6	2	1	1	1	1	2	2	1	1	1	1	1	1	2	1	1	1	2	2	1	1	2	2	1	2	1	2	2	1	2	2	6	6	6	5	5
3	3	3	3	3	1	2	2	2	3	2	2	2	3	4	5	5	5	4	5	4	5	5	4	4	5	4	4	4	5	5	1	1	1	1	2	1	2	2	2	1	2	1	2	2	3	2	1	2	1
1	3	2	2	2	3	3	2	3	2	2	2	2	2	1	2	1	1	1	1	1	1	2	2	1	1	1	2	1	1	1	7	4	7	4	4	7	7	4	7	7	7	7	4	7	2	1	1	1	1
5	6	5	5	5	5	6	5	5	6	5	6	5	6	4	1	4	1	1	1	1	1	1	1	1	1	1	4	1	1	1	4	4	7	4	7	4	4	4	4	4	7	4	4	7	6	5	5	5	5
5	6	6	6	6	5	6	5	6	5	5	5	5	6	5	4	5	4	4	4	4	4	4	5	5	4	4	4	5	5	5	2	1	2	2	1	1	1	2	2	1	2	1	1	1	5	6	6	5	6
2	2	2	3	3	2	1	2	1	3	3	2	3	3	5	4	4	4	4	4	4	5	5	4	5	5	4	5	4	4	4	4	4	4	4	1	1	4	4	4	4	1	1	2	2	3	1	2	2	1
1	3	3	1	3	3	3	3	2	1	1	1	2	3	4	4	4	5	5	5	5	4	5	4	4	5	5	4	4	4	5	2	1	2	2	1	1	2	2	2	1	2	2	2	2	3	3	1	3	2
4	4	4	4	5	4	5	5	4	5	4	4	4	5	4	4	4	5	4	4	4	4	5	4	5	4	5	4	5	5	5	6	6	6	6	7	7	6	7	7	7	7	7	7	7	5	5	5	5	5
2	2	2	2	2	2	3	4	3	2	3	3	4	4	4	5	5	5	5	4	4	5	4	4	5	5	5	4	4	4	5	1	1	1	1	1	1	1	1	1	1	1	1	1	1	4	4	3	3	3
4	3	3	4	3	3	4	4	3	4	4	3	3	4	4	1	1	1	2	1	4	4	4	4	1	1	1	4	4	4	1	6	7	7	6	6	7	7	6	7	7	7	7	6	6	4	4	5	5	5
4	3	3	4	3	4	3	3	4	3	3	3	3	3	5	4	5	5	5	5	4	4	5	4	5	4	4	4	4	5	5	7	7	6	7	7	6	6	6	6	6	7	6	7	7	4	4	4	5	5
3	3	3	3	3	3	4	3	3	3	3	3	3	4	1	2	2	2	2	2	2	1	2	2	1	1	2	1	1	2	1	7	7	7	7	7	7	6	7	7	7	7	7	7	6	4	4	4	5	5
2	3	3	3	3	2	2	3	3	2	2	2	2	3	4	4	4	5	5	5	4	4	4	4	5	5	4	4	4	4	4	2	1	1	1	1	1	2	1	1	1	1	2	2	1	2	2	2	2	3
4	4	4	5	5	4	5	4	5	4	4	5	5	4	2	2	2	1	1	1	2	2	2	1	1	2	2	1	1	1	1	6	6	6	7	6	6	7	6	7	6	7	7	6	7	5	5	5	5	5
3	3	3	2	2	3	2	2	2	3	1	1	1	1	4	4	4	5	4	4	4	5	5	5	4	4	5	5	4	5	4	1	2	1	2	1	2	1	2	1	1	2	1	2	1	2	3	2	2	3
5	5	4	4	5	5	5	5	5	5	4	5	4	4	4	5	5	5	5	4	5	5	4	5	5	5	4	5	4	5	4	7	6	6	6	7	7	6	7	6	6	7	7	7	6	5	5	5	5	5
3	2	2	3	1	3	1	2	2	3	2	2	2	2	2	2	1	1	1	1	1	1	2	1	2	1	1	1	1	2	1	1	1	2	1	1	2	2	1	1	1	2	2	1	2	3	1	1	3	2
1	1	3	1	1	1	2	3	3	3	3	1	2	3	2	2	2	1	2	2	2	2	1	1	1	2	1	2	1	1	2	1	2	2	1	1	2	1	1	2	2	1	1	1	2	3	2	1	1	1
3	2	2	2	3	2	3	4	4	3	4	3	3	4	2	1	1	1	1	2	2	1	1	1	1	1	1	2	1	1	1	1	2	2	1	2	1	2	2	1	2	2	2	1	1	4	3	3	3	2
5	5	5	5	5	5	5	5	4	5	4	4	4	4	4	5	5	5	4	5	4	5	5	4	4	5	4	4	4	5	5	4	7	7	4	4	7	4	7	7	7	7	7	4	7	5	5	5	5	5
1	3	1	1	1	1	3	1	3	2	3	2	2	3	1	2	1	1	1	1	1	1	2	2	1	1	1	2	1	1	1	4	1	4	1	1	4	4	1	1	4	4	1	2	4	3	1	3	1	1
3	2	2	2	2	2	2	1	3	2	3	2	2	2	4	1	4	1	1	1	1	1	1	1	1	1	1	4	1	1	1	1	1	1	1	1	1	1	1	1	2	1	2	1	1	2	1	2	2	2
4	4	3	4	4	4	4	3	3	4	4	3	4	4	5	4	5	4	4	4	4	4	4	5	5	4	4	4	5	5	5	7	4	7	4	4	7	7	4	4	4	4	4	7	7	4	5	5	5	5
4	3	3	3	3	3	3	3	4	3	3	3	4	4	5	4	4	4	4	4	4	5	5	4	5	5	4	5	4	4	4	7	4	4	7	7	4	7	4	7	4	7	7	4	4	4	4	4	5	4
3	3	3	2	2	3	4	3	4	3	4	3	3	3	4	4	4	5	5	5	5	4	5	4	4	5	5	4	4	4	5	4	4	2	1	4	1	1	4	1	1	4	1	4	4	4	3	3	3	3
3	2	2	2	2	3	2	3	2	2	2	3	2	3	4	4	4	5	4	4	4	4	5	4	5	4	5	4	5	5	5	1	1	1	1	1	2	2	1	1	2	2	1	1	2	2	3	3	3	2
2	1	2	2	3	3	2	2	2	2	2	2	2	2	4	5	5	5	5	4	4	5	4	4	5	5	5	4	4	4	5	2	2	1	1	2	2	2	1	2	1	2	1	1	1	2	2	2	2	3
3	2	3	3	2	3	1	3	3	3	3	3	3	3	4	3	3	3	2	3	4	4	4	4	3	3	3	4	4	4	3	1	1	1	1	2	1	1	1	1	1	1	1	2	1	2	2	2	2	3
3	1	1	3	1	1	3	1	1	1	1	1	1	2	6	4	6	6	6	6	4	4	6	4	6	4	4	4	4	6	6	1	1	2	1	2	1	1	2	1	2	1	1	4	4	3	1	2	3	3
2	3	2	1	3	2	3	3	3	2	2	2	2	3	3	2	2	2	2	2	2	3	2	2	3	3	2	3	3	2	3	2	1	2	2	1	2	1	2	1	1	2	1	1	2	2	1	1	2	1
4	4	4	4	4	5	4	4	4	4	4	5	5	4	4	4	4	6	6	6	4	4	4	4	6	6	4	4	4	4	4	7	7	7	7	4	7	4	4	7	7	4	7	7	4	5	5	5	5	5
4	3	3	4	3	3	3	4	3	3	3	3	3	3	4	4	4	3	3	3	3	3	2	3	2	3	3	2	3	4	4	7	7	7	4	4	7	4	4	7	7	4	7	4	7	4	5	5	4	5
4	4	3	3	4	3	4	3	3	3	4	3	4	4	4	4	4	6	6	6	6	6	6	6	4	6	6	6	6	6	4	1	2	2	2	1	1	1	1	2	2	1	1	4	4	4	4	3	3	3
3	3	3	2	2	2	2	3	3	2	3	2	3	2	4	3	3	3	2	3	3	3	3	2	3	4	3	3	3	3	2	2	1	1	2	2	1	1	1	1	1	1	1	1	1	2	2	1	1	1
3	3	3	3	2	3	3	3	3	3	3	3	3	3	2	3	3	2	3	2	3	2	2	2	2	2	2	3	3	3	3	1	2	1	2	1	2	1	1	2	1	2	2	2	2	2	2	2	3	3
4	4	3	4	3	3	4	3	3	3	3	3	3	4	4	4	6	6	4	6	6	4	6	4	6	6	6	6	4	6	4	4	7	4	7	7	4	4	4	7	7	4	7	7	7	4	4	4	5	5
3	3	2	1	3	2	3	3	3	2	2	2	2	3	6	6	4	4	4	4	6	4	6	6	4	6	4	6	4	6	4	1	1	1	1	1	1	2	2	1	1	2	1	1	2	2	2	2	2	3
3	2	2	1	3	3	2	2	2	2	2	3	3	2	3	2	2	2	3	3	3	3	3	3	3	2	2	3	3	3	3	1	4	1	4	4	1	1	1	4	4	1	1	2	1	3	3	3	3	1
3	3	3	4	3	3	3	4	3	3	3	3	3	3	3	3	3	3	3	3	2	3	3	3	3	3	2	3	3	3	3	7	7	7	7	7	7	7	7	7	7	7	7	4	7	4	5	4	4	5
4	4	5	5	4	5	4	5	5	5	4	5	4	4	2	3	3	2	3	3	2	2	2	3	3	2	2	3	3	3	3	5	5	5	5	5	5	5	5	4	5	4	4	4	5	5	5	5	5	5
4	4	4	5	4	5	4	4	5	5	4	5	4	4	3	2	2	2	3	2	3	2	3	2	2	3	2	3	3	3	3	4	4	4	5	4	5	5	4	4	4	5	5	5	5	5	5	5	5	5
3	3	3	3	3	4	3	4	3	3	3	3	3	4	2	3	3	2	3	3	2	2	2	2	3	3	2	3	3	3	3	1	1	2	2	1	2	2	1	1	2	1	2	1	1	4	4	4	5	5
3	3	4	4	4	3	3	3	3	4	3	3	3	3	4	4	4	6	4	4	4	4	4	4	6	6	6	4	4	4	4	2	2	2	2	1	2	2	2	2	2	2	1	1	1	4	5	4	4	5
2	3	2	1	3	3	3	2	2	3	2	2	3	2	4	6	6	6	6	4	4	6	6	6	6	6	6	6	6	6	6	7	7	7	4	7	4	4	7	4	7	7	7	4	4	3	1	3	2	3
4	4	5	5	4	4	4	4	4	4	4	4	4	4	3	3	3	3	3	3	3	3	3	2	3	3	3	3	2	3	3	7	4	4	4	7	7	7	4	7	4	7	7	4	4	5	5	5	5	5
3	2	2	3	2	3	2	2	3	2	2	3	2	2	3	2	2	3	2	2	2	2	2	3	2	2	3	2	3	2	2	2	1	2	1	2	2	2	1	1	1	2	2	1	2	2	2	2	3	1
3	4	3	4	4	4	3	4	4	3	4	3	4	3	3	3	2	2	3	3	2	3	3	3	3	3	3	3	3	3	2	1	1	1	1	1	2	2	2	1	1	2	1	1	1	4	5	5	4	5
2	3	2	1	3	2	3	3	3	2	2	2	2	3	3	3	2	3	2	3	2	3	3	3	3	3	2	3	3	3	3	7	7	4	7	7	4	4	4	7	7	4	7	4	7	2	1	1	2	1
4	4	4	4	4	5	4	4	4	4	4	5	5	4	3	3	3	3	3	3	2	3	2	3	3	3	2	3	3	3	3	2	2	1	2	1	1	1	1	2	2	1	1	1	2	5	5	5	5	5
4	3	3	4	3	3	3	4	3	3	3	3	3	3	2	2	3	3	3	3	2	2	2	3	2	2	2	2	3	3	2	1	1	1	1	2	1	1	1	1	1	1	1	1	1	4	5	5	4	5
4	4	3	3	4	3	4	3	3	3	4	3	4	4	3	2	2	3	2	3	2	2	3	2	2	3	2	2	2	2	2	2	1	4	2	1	2	1	1	2	1	4	4	1	1	4	4	3	3	3
3	3	3	2	2	2	2	3	3	2	3	2	3	2	2	2	3	2	3	3	2	3	3	3	3	3	3	2	2	2	2	2	1	1	1	1	1	1	2	2	2	1	1	2	2	2	2	1	1	1
3	3	3	3	2	3	3	3	3	3	3	3	3	3	4	4	3	2	3	2	2	3	2	4	3	3	2	2	2	3	2	1	1	2	2	2	2	2	1	1	2	1	1	2	2	2	2	2	3	3
4	4	3	4	3	3	4	3	3	3	3	3	3	4	2	2	2	2	3	2	2	2	2	2	3	2	3	2	3	2	2	4	7	7	7	7	7	4	7	4	4	7	4	7	4	4	4	4	5	5
3	3	2	1	3	2	3	3	3	2	2	2	2	3	5	4	4	5	6	5	5	6	6	6	6	6	5	4	6	5	6	1	1	1	2	1	2	1	1	1	1	2	1	2	2	2	2	2	2	3
3	2	2	1	3	3	2	2	2	2	2	3	3	2	4	1	4	1	1	1	1	1	1	1	1	1	1	4	1	1	1	4	1	4	4	4	1	4	4	1	4	4	4	4	1	3	3	3	3	1
3	3	3	4	3	3	3	4	3	3	3	3	3	3	5	4	5	4	4	4	4	4	4	5	5	4	4	4	5	5	5	1	1	2	1	1	1	2	2	2	2	2	1	1	2	4	5	4	4	5
4	4	5	5	4	5	4	5	5	5	4	5	4	4	5	4	4	4	4	4	4	5	5	4	5	5	4	5	4	4	4	1	1	1	1	1	2	2	1	2	1	1	1	1	1	5	5	5	5	5
4	4	4	5	4	5	4	4	5	5	4	5	4	4	4	4	4	5	5	5	5	4	5	4	4	5	5	4	4	4	5	4	7	7	7	7	4	7	4	7	4	7	7	7	7	5	5	5	5	5
3	3	3	3	3	4	3	4	3	3	3	3	3	4	4	4	4	5	4	4	4	4	5	4	5	4	5	4	5	5	5	1	4	4	4	1	1	4	4	4	1	4	1	2	1	4	4	4	5	5
3	3	4	4	4	3	3	3	3	4	3	3	3	3	4	5	5	5	5	4	4	5	4	4	5	5	5	4	4	4	5	7	4	4	7	7	4	4	7	4	4	4	7	7	7	4	5	4	4	5
2	3	2	1	3	3	3	2	2	3	2	2	3	2	4	1	1	1	2	1	4	4	4	4	1	1	1	4	4	4	1	2	2	2	1	2	1	2	2	1	1	1	2	1	1	3	1	3	2	3
4	4	5	5	4	4	4	4	4	4	4	4	4	4	7	4	7	7	7	7	4	4	7	4	7	4	4	4	4	7	7	1	1	1	1	1	2	2	2	2	1	1	2	1	2	5	5	5	5	5
3	2	2	3	2	3	2	2	3	2	2	3	2	2	1	3	3	3	3	3	3	1	3	3	1	1	3	1	1	3	1	2	2	1	1	2	2	1	2	1	2	2	1	2	2	2	2	2	3	1
3	4	3	4	4	4	3	4	4	3	4	3	4	3	4	4	4	7	7	7	4	4	4	4	7	7	4	4	4	4	4	1	1	1	1	2	1	2	2	2	1	2	1	2	2	4	5	5	4	5
4	2	4	4	4	2	3	3	3	4	4	4	3	2	4	4	4	1	1	1	1	1	3	1	3	1	1	3	1	4	4	7	4	7	4	4	7	7	4	7	7	7	7	4	7	4	4	4	3	2
4	4	4	3	4	4	3	3	3	3	4	4	3	4	4	4	4	7	7	7	7	7	7	7	4	7	7	7	7	7	4	4	4	7	4	7	4	4	4	4	4	7	4	4	7	4	5	5	5	5
4	4	3	4	3	3	2	3	3	3	2	2	3	3	4	1	1	1	3	1	1	1	1	3	1	4	1	1	1	1	3	2	1	2	2	1	1	1	2	2	1	2	1	1	1	4	3	3	3	2
2	2	1	2	3	3	2	1	1	1	1	1	1	2	3	1	1	3	1	3	1	3	3	3	3	3	3	1	1	1	1	4	4	4	4	1	1	4	4	4	4	1	1	2	2	2	3	3	2	3
3	3	3	3	3	3	4	3	3	3	3	3	4	3	4	4	7	7	4	7	7	4	7	4	7	7	7	7	4	7	4	4	5	4	4	5	5	5	4	5	5	4	5	4	4	4	4	5	5	4
5	4	5	5	4	4	4	5	5	5	5	5	4	4	7	7	4	4	4	4	7	4	7	7	4	7	4	7	4	7	4	4	4	4	4	5	5	4	5	5	5	5	5	4	5	5	5	5	5	5
3	1	3	1	3	1	3	2	1	2	3	3	3	3	1	3	3	3	1	1	1	1	1	1	1	3	3	1	1	1	1	1	1	1	1	2	2	1	1	1	1	1	1	1	2	1	1	1	2	1
3	3	3	1	3	1	3	1	3	1	3	3	3	3	1	1	1	1	1	1	3	1	1	1	1	1	3	1	1	1	1	1	1	1	1	2	1	1	1	1	1	1	1	1	2	2	1	1	2	3
1	1	1	1	3	3	1	3	1	3	3	3	1	1	3	1	1	3	1	1	3	3	3	1	1	3	3	1	1	1	1	2	2	1	2	1	2	2	2	2	2	1	1	2	1	2	1	1	2	1
3	3	3	1	3	3	1	1	3	3	3	3	3	3	1	3	3	3	1	3	1	3	1	3	3	1	3	1	1	1	1	2	1	2	2	1	1	2	1	1	1	1	1	1	2	1	2	2	2	1
3	3	3	3	3	1	1	3	3	3	3	3	3	1	3	1	1	3	1	1	3	3	3	3	1	1	3	1	1	1	1	2	2	2	2	1	1	2	1	1	1	1	2	2	2	2	1	1	2	1
4	4	3	3	3	4	4	3	3	4	3	3	4	3	4	4	4	7	4	4	4	4	4	4	7	7	7	4	4	4	4	5	5	5	5	5	5	5	4	4	4	4	4	5	5	4	4	4	5	4
4	4	4	3	4	3	3	4	4	3	4	4	4	4	4	7	7	7	7	4	4	7	7	7	7	7	7	7	7	7	7	4	5	4	5	5	4	5	4	5	5	4	4	5	5	4	5	5	5	5
3	1	2	2	2	3	1	2	2	3	3	2	3	3	1	1	1	1	1	1	1	1	1	3	1	1	1	1	3	1	1	1	1	1	1	1	1	1	1	1	1	1	2	2	2	3	1	3	3	2
2	2	1	2	2	2	2	3	1	1	1	3	2	3	1	3	3	1	3	3	3	3	3	1	3	3	1	3	1	3	3	1	2	2	2	2	1	1	1	1	2	1	1	1	2	1	2	2	1	2
2	2	2	3	3	1	1	3	3	1	3	3	1	3	1	1	3	3	1	1	3	1	1	1	1	1	1	1	1	1	3	2	1	1	2	1	1	1	2	1	2	2	1	1	1	1	1	2	2	1
3	3	3	3	1	3	3	3	1	3	3	1	3	1	1	1	3	1	3	1	3	1	1	1	1	1	3	1	1	1	1	2	1	2	1	1	2	2	2	2	2	1	1	2	1	1	1	2	1	2
3	3	3	3	2	2	3	2	2	2	2	2	2	2	1	1	1	1	1	1	3	1	3	1	1	1	3	1	1	1	1	1	1	1	1	1	1	1	1	1	1	1	1	2	1	3	1	3	3	3
2	3	2	3	2	2	2	3	3	2	3	2	2	3	3	3	1	1	1	1	3	3	3	1	3	3	3	3	1	1	3	1	2	1	2	2	1	1	2	1	2	1	2	2	2	2	2	1	1	1
2	2	2	1	3	3	2	3	3	3	2	1	3	1	1	1	1	1	1	1	3	1	1	1	1	1	1	1	1	1	1	1	1	1	1	1	1	1	1	1	1	1	1	1	1	2	3	2	2	2
2	2	3	3	2	2	1	2	2	3	3	2	3	2	3	3	1	1	1	1	3	1	1	1	1	1	1	3	3	3	3	1	2	2	1	1	2	1	2	1	2	1	1	2	2	2	2	3	3	3
3	4	3	1	3	3	4	4	3	2	3	3	3	3	4	4	1	1	1	1	3	1	3	4	1	1	3	1	3	1	1	4	4	2	1	4	1	4	4	4	4	4	4	1	1	4	4	3	3	3
1	1	2	3	3	2	2	2	3	2	3	2	2	2	3	3	3	1	1	1	3	3	3	3	1	1	1	3	1	1	3	1	1	1	1	1	2	1	2	1	1	1	1	1	2	2	2	2	1	1
4	4	4	4	3	3	3	3	4	4	4	3	3	4	5	4	4	7	7	7	4	7	7	7	7	7	5	4	7	5	6	4	4	5	5	4	4	4	4	4	4	5	4	4	4	4	4	4	5	5
2	2	2	2	3	2	1	3	3	1	1	1	2	2	2	2	1	1	1	1	2	1	2	1	2	2	2	1	2	1	2	2	1	2	1	1	2	2	1	2	2	1	2	1	1	2	2	2	1	1
4	2	4	4	4	2	3	3	3	4	4	4	3	2	4	4	4	1	1	1	1	1	2	1	2	1	1	2	1	4	4	2	1	4	1	1	2	4	1	1	4	4	1	1	1	4	4	4	3	2
4	4	4	3	4	4	3	3	3	3	4	4	3	4	4	4	4	5	5	5	5	5	5	5	4	5	5	5	5	5	4	7	7	7	4	4	4	4	7	4	7	4	7	4	7	4	5	5	5	5
4	4	3	4	3	3	2	3	3	3	2	2	3	3	4	1	1	1	2	1	1	1	1	2	1	4	1	1	1	1	2	1	4	1	4	4	1	1	1	1	1	1	1	1	1	4	3	3	3	2
2	2	1	2	3	3	2	1	1	1	1	1	1	2	2	1	1	2	1	2	1	2	2	2	2	2	2	1	1	1	1	2	2	1	2	1	2	1	2	1	2	1	1	1	2	2	3	3	2	3
3	3	3	3	3	3	4	3	3	3	3	3	4	3	4	4	5	5	4	5	5	4	5	4	5	5	5	5	4	5	4	4	7	4	4	7	7	7	4	7	7	4	7	4	4	4	4	5	5	4
5	4	5	5	4	4	4	5	5	5	5	5	4	4	5	5	4	4	4	4	5	4	5	5	4	5	4	5	4	5	4	4	4	4	4	7	7	4	7	7	7	7	7	4	7	5	5	5	5	5
2	3	2	3	2	3	3	4	4	3	3	3	1	2	4	4	4	2	1	1	4	1	4	4	1	4	4	1	2	1	4	4	1	1	1	2	1	2	1	2	4	1	1	1	2	4	4	4	2	3
2	2	2	3	2	2	3	2	3	3	3	3	3	3	2	2	2	2	1	2	2	2	2	1	1	2	1	2	1	2	2	1	1	2	2	1	1	2	1	1	2	2	1	1	1	3	2	2	3	2
3	3	2	2	3	3	3	2	2	2	2	3	2	2	1	2	1	1	1	1	2	1	1	1	2	2	1	1	1	1	2	1	2	2	2	1	1	2	1	2	1	2	1	1	2	3	2	3	2	2
4	4	4	4	4	4	4	5	4	5	5	5	5	4	4	5	5	4	5	5	5	5	4	5	5	5	4	5	5	5	4	7	7	4	4	7	7	7	7	7	7	7	4	7	4	5	5	5	5	5
1	1	1	1	1	1	3	2	3	2	2	3	3	3	1	2	2	2	1	2	1	1	2	1	1	2	2	1	1	1	1	2	1	1	2	2	1	1	2	1	2	1	1	2	2	2	2	2	1	1
1	3	3	2	1	2	2	2	2	2	2	2	3	2	2	1	1	2	1	1	2	2	1	1	1	2	1	1	2	1	2	1	1	2	2	1	2	2	1	1	2	1	2	1	1	2	2	2	3	2
6	5	5	5	5	6	5	6	6	5	6	6	6	6	6	6	7	7	7	7	6	7	7	7	7	7	6	7	6	7	6	2	2	2	2	1	2	2	2	2	2	2	1	1	1	6	5	5	5	5
5	7	6	6	5	6	6	5	5	6	6	6	6	6	6	6	7	7	7	7	6	7	6	6	6	7	6	6	6	7	6	7	7	7	4	7	4	4	7	4	7	7	7	4	4	6	5	5	5	6
3	2	3	1	2	1	1	1	3	2	2	2	2	3	1	1	1	2	1	2	2	1	1	2	1	1	2	2	2	1	1	7	4	4	4	7	7	7	4	7	4	7	7	4	4	2	3	3	2	3
2	3	2	2	2	1	2	3	2	3	3	3	3	3	1	1	1	1	1	2	2	2	2	1	2	2	1	2	1	1	1	2	1	2	1	2	2	2	1	1	1	2	2	1	2	2	2	2	2	3
6	6	5	6	6	7	6	5	6	5	6	6	5	5	6	6	6	6	7	7	6	7	6	7	7	6	7	6	7	7	7	1	1	1	1	1	2	2	2	1	1	2	1	1	1	5	6	5	5	5
6	6	6	6	5	7	6	6	6	6	5	5	6	5	6	7	7	7	7	6	6	7	6	7	7	7	6	7	6	6	6	7	7	4	7	7	4	4	4	7	7	4	7	4	7	6	5	5	6	5
7	7	7	7	6	7	7	6	5	6	6	6	5	6	7	6	7	6	6	6	7	6	6	7	7	7	6	7	6	7	7	2	2	1	2	1	1	1	1	2	2	1	1	1	2	5	6	6	6	5
2	2	2	2	2	2	1	2	2	2	2	3	2	2	2	2	2	1	1	1	2	1	1	1	1	2	2	1	2	2	2	1	1	1	1	2	1	1	1	1	1	1	1	1	1	2	3	3	2	3
5	5	6	6	6	5	7	6	6	5	5	6	6	6	7	6	7	6	7	6	7	7	7	7	6	7	7	6	6	6	6	2	1	4	2	1	2	1	1	2	1	4	4	1	1	6	6	5	5	5
1	3	2	2	2	2	1	2	1	2	2	2	3	3	1	2	2	2	2	2	1	2	1	2	2	1	1	2	2	1	1	2	1	1	1	1	1	1	2	2	2	1	1	2	2	2	2	1	1	1
7	7	7	7	7	6	7	6	5	6	6	6	6	7	7	6	6	6	6	6	7	7	7	7	6	7	6	6	7	7	6	1	1	2	2	2	2	2	1	1	2	1	1	2	2	6	6	6	5	5
1	1	1	1	1	2	2	3	3	1	1	2	2	2	1	2	2	2	1	2	1	2	1	2	1	1	1	1	1	2	1	4	7	7	7	7	7	4	7	4	4	7	4	7	4	2	2	2	2	2
1	1	1	1	1	2	3	2	3	3	3	2	3	2	2	1	1	2	1	1	1	2	1	1	2	1	1	2	2	1	1	1	1	1	2	1	2	1	1	1	1	2	1	2	2	3	1	3	2	3
7	7	7	7	7	6	6	6	6	5	5	5	7	6	7	7	7	7	7	7	7	7	7	7	7	7	7	7	7	7	7	4	1	4	4	4	1	4	4	1	4	4	4	4	1	5	5	5	5	5
1	1	1	1	1	3	2	3	3	3	3	3	2	3	1	2	1	2	1	2	1	1	1	2	2	1	1	2	2	2	1	1	1	2	1	1	1	2	2	2	2	2	1	1	2	2	2	2	2	1
2	2	2	3	2	2	2	3	3	2	2	3	3	2	2	1	1	1	1	1	2	2	2	1	1	2	2	2	1	1	2	1	1	1	1	1	2	2	1	2	1	1	1	1	1	2	1	1	1	1
6	5	5	5	6	5	6	5	6	5	5	6	7	7	6	6	7	7	7	7	6	7	7	7	7	7	6	7	6	7	6	4	7	7	7	7	4	7	4	7	4	7	7	7	7	6	5	5	5	5
6	6	6	5	5	6	6	6	6	5	6	6	6	6	6	6	7	7	7	7	6	7	6	6	6	7	6	6	6	7	6	1	4	4	4	1	1	4	4	4	1	4	1	2	1	5	5	5	6	5
3	2	2	2	2	2	3	3	2	2	2	3	2	2	1	1	1	2	1	2	2	1	1	2	1	1	2	2	2	1	1	7	4	4	7	7	4	4	7	4	4	4	7	7	7	3	2	3	2	2
2	3	2	2	3	3	2	3	3	2	3	2	2	3	1	1	1	1	1	2	2	2	2	1	2	2	1	2	1	1	1	2	2	2	1	2	1	2	2	1	1	1	2	1	1	1	1	2	1	2
2	2	2	2	3	2	3	2	3	2	2	2	3	2	2	2	2	1	2	2	2	2	1	1	1	2	1	2	1	1	2	1	1	1	1	1	2	2	2	2	1	1	2	1	2	2	2	2	2	3
6	6	6	6	5	6	6	5	6	5	5	5	6	6	2	1	1	1	1	2	2	1	1	1	1	1	1	2	1	1	1	2	2	1	1	2	2	1	2	1	2	2	1	2	2	6	6	6	5	5
3	3	3	3	3	1	2	2	2	3	2	2	2	3	4	5	5	5	4	5	4	5	5	4	4	5	4	4	4	5	5	1	1	1	1	2	1	2	2	2	1	2	1	2	2	3	2	1	2	1
1	3	2	2	2	3	3	2	3	2	2	2	2	2	1	2	1	1	1	1	1	1	2	2	1	1	1	2	1	1	1	7	4	7	4	4	7	7	4	7	7	7	7	4	7	2	1	1	1	1
5	6	5	5	5	5	6	5	5	6	5	6	5	6	4	1	4	1	1	1	1	1	1	1	1	1	1	4	1	1	1	4	4	7	4	7	4	4	4	4	4	7	4	4	7	6	5	5	5	5
5	6	6	6	6	5	6	5	6	5	5	5	5	6	5	4	5	4	4	4	4	4	4	5	5	4	4	4	5	5	5	2	1	2	2	1	1	1	2	2	1	2	1	1	1	5	6	6	5	6
2	2	2	3	3	2	1	2	1	3	3	2	3	3	5	4	4	4	4	4	4	5	5	4	5	5	4	5	4	4	4	4	4	4	4	1	1	4	4	4	4	1	1	2	2	3	1	2	2	1
1	3	3	1	3	3	3	3	2	1	1	1	2	3	4	4	4	5	5	5	5	4	5	4	4	5	5	4	4	4	5	2	1	2	2	1	1	2	2	2	1	2	2	2	2	3	3	1	3	2
4	4	4	4	5	4	5	5	4	5	4	4	4	5	4	4	4	5	4	4	4	4	5	4	5	4	5	4	5	5	5	6	6	6	6	7	7	6	7	7	7	7	7	7	7	5	5	5	5	5
2	2	2	2	2	2	3	4	3	2	3	3	4	4	4	5	5	5	5	4	4	5	4	4	5	5	5	4	4	4	5	1	1	1	1	1	1	1	1	1	1	1	1	1	1	4	4	3	3	3
4	3	3	4	3	3	4	4	3	4	4	3	3	4	4	1	1	1	2	1	4	4	4	4	1	1	1	4	4	4	1	6	7	7	6	6	7	7	6	7	7	7	7	6	6	4	4	5	5	5
4	3	3	4	3	4	3	3	4	3	3	3	3	3	5	4	5	5	5	5	4	4	5	4	5	4	4	4	4	5	5	7	7	6	7	7	6	6	6	6	6	7	6	7	7	4	4	4	5	5
3	3	3	3	3	3	4	3	3	3	3	3	3	4	1	2	2	2	2	2	2	1	2	2	1	1	2	1	1	2	1	7	7	7	7	7	7	6	7	7	7	7	7	7	6	4	4	4	5	5
2	3	3	3	3	2	2	3	3	2	2	2	2	3	4	4	4	5	5	5	4	4	4	4	5	5	4	4	4	4	4	2	1	1	1	1	1	2	1	1	1	1	2	2	1	2	2	2	2	3
4	4	4	5	5	4	5	4	5	4	4	5	5	4	2	2	2	1	1	1	2	2	2	1	1	2	2	1	1	1	1	6	6	6	7	6	6	7	6	7	6	7	7	6	7	5	5	5	5	5
3	3	3	2	2	3	2	2	2	3	1	1	1	1	4	4	4	5	4	4	4	5	5	5	4	4	5	5	4	5	4	1	2	1	2	1	2	1	2	1	1	2	1	2	1	2	3	2	2	3
5	5	4	4	5	5	5	5	5	5	4	5	4	4	4	5	5	5	5	4	5	5	4	5	5	5	4	5	4	5	4	7	6	6	6	7	7	6	7	6	6	7	7	7	6	5	5	5	5	5
3	2	2	3	1	3	1	2	2	3	2	2	2	2	2	2	1	1	1	1	1	1	2	1	2	1	1	1	1	2	1	1	1	2	1	1	2	2	1	1	1	2	2	1	2	3	1	1	3	2
1	1	3	1	1	1	2	3	3	3	3	1	2	3	2	2	2	1	2	2	2	2	1	1	1	2	1	2	1	1	2	1	2	2	1	1	2	1	1	2	2	1	1	1	2	3	2	1	1	1
3	2	2	2	3	2	3	4	4	3	4	3	3	4	2	1	1	1	1	2	2	1	1	1	1	1	1	2	1	1	1	1	2	2	1	2	1	2	2	1	2	2	2	1	1	4	3	3	3	2
5	5	5	5	5	5	5	5	4	5	4	4	4	4	4	5	5	5	4	5	4	5	5	4	4	5	4	4	4	5	5	4	7	7	4	4	7	4	7	7	7	7	7	4	7	5	5	5	5	5
1	3	1	1	1	1	3	1	3	2	3	2	2	3	1	2	1	1	1	1	1	1	2	2	1	1	1	2	1	1	1	4	1	4	1	1	4	4	1	1	4	4	1	2	4	3	1	3	1	1
3	2	2	2	2	2	2	1	3	2	3	2	2	2	4	1	4	1	1	1	1	1	1	1	1	1	1	4	1	1	1	1	1	1	1	1	1	1	1	1	2	1	2	1	1	2	1	2	2	2
4	4	3	4	4	4	4	3	3	4	4	3	4	4	5	4	5	4	4	4	4	4	4	5	5	4	4	4	5	5	5	7	4	7	4	4	7	7	4	4	4	4	4	7	7	4	5	5	5	5
4	3	3	3	3	3	3	3	4	3	3	3	4	4	5	4	4	4	4	4	4	5	5	4	5	5	4	5	4	4	4	7	4	4	7	7	4	7	4	7	4	7	7	4	4	4	4	4	5	4
3	3	3	2	2	3	4	3	4	3	4	3	3	3	4	4	4	5	5	5	5	4	5	4	4	5	5	4	4	4	5	4	4	2	1	4	1	1	4	1	1	4	1	4	4	4	3	3	3	3
3	2	2	2	2	3	2	3	2	2	2	3	2	3	4	4	4	5	4	4	4	4	5	4	5	4	5	4	5	5	5	1	1	1	1	1	2	2	1	1	2	2	1	1	2	2	3	3	3	2
2	1	2	2	3	3	2	2	2	2	2	2	2	2	4	5	5	5	5	4	4	5	4	4	5	5	5	4	4	4	5	2	2	1	1	2	2	2	1	2	1	2	1	1	1	2	2	2	2	3
3	2	3	3	2	3	1	3	3	3	3	3	3	3	4	3	3	3	2	3	4	4	4	4	3	3	3	4	4	4	3	1	1	1	1	2	1	1	1	1	1	1	1	2	1	2	2	2	2	3
3	1	1	3	1	1	3	1	1	1	1	1	1	2	6	4	6	6	6	6	4	4	6	4	6	4	4	4	4	6	6	1	1	2	1	2	1	1	2	1	2	1	1	4	4	3	1	2	3	3
2	3	2	1	3	2	3	3	3	2	2	2	2	3	3	2	2	2	2	2	2	3	2	2	3	3	2	3	3	2	3	2	1	2	2	1	2	1	2	1	1	2	1	1	2	2	1	1	2	1
4	4	4	4	4	5	4	4	4	4	4	5	5	4	4	4	4	6	6	6	4	4	4	4	6	6	4	4	4	4	4	7	7	7	7	4	7	4	4	7	7	4	7	7	4	5	5	5	5	5
4	3	3	4	3	3	3	4	3	3	3	3	3	3	4	4	4	3	3	3	3	3	2	3	2	3	3	2	3	4	4	7	7	7	4	4	7	4	4	7	7	4	7	4	7	4	5	5	4	5
4	4	3	3	4	3	4	3	3	3	4	3	4	4	4	4	4	6	6	6	6	6	6	6	4	6	6	6	6	6	4	1	2	2	2	1	1	1	1	2	2	1	1	4	4	4	4	3	3	3
3	3	3	2	2	2	2	3	3	2	3	2	3	2	4	3	3	3	2	3	3	3	3	2	3	4	3	3	3	3	2	2	1	1	2	2	1	1	1	1	1	1	1	1	1	2	2	1	1	1
3	3	3	3	2	3	3	3	3	3	3	3	3	3	2	3	3	2	3	2	3	2	2	2	2	2	2	3	3	3	3	1	2	1	2	1	2	1	1	2	1	2	2	2	2	2	2	2	3	3
4	4	3	4	3	3	4	3	3	3	3	3	3	4	4	4	6	6	4	6	6	4	6	4	6	6	6	6	4	6	4	4	7	4	7	7	4	4	4	7	7	4	7	7	7	4	4	4	5	5
3	3	2	1	3	2	3	3	3	2	2	2	2	3	6	6	4	4	4	4	6	4	6	6	4	6	4	6	4	6	4	1	1	1	1	1	1	2	2	1	1	2	1	1	2	2	2	2	2	3
[truncated: 7 more columns]
